# Supplementary material for: Biodiversity data rescue in the framework of a long-term Kenya-Belgium cooperation in marine sciences
Source: Sci Data. 2019 Jun 12;6:85. doi: 10.1038/s41597-019-0092-8 (PMC6561920; doi:10.1038/s41597-019-0092-8)
Supplement: Supplementary file 1 — Download metadata file [file 41597_2019_92_MOESM1_ESM.zip]

Archive with 3 entries (3 files):
- a_Knockaert122A_assay.txt
- s_Knockaert122A_study.txt
- i_Investigation.txt
