# Supplementary material for: Biodiversity data rescue in the framework of a long-term Kenya-Belgium cooperation in marine sciences
Source: Sci Data. 2019 Jun 12;6:85. doi: 10.1038/s41597-019-0092-8 (PMC6561920; doi:10.1038/s41597-019-0092-8)
Supplement: Supplementary file 1 — Download metadata file [file 41597_2019_92_MOESM1_ESM.zip › a_Knockaert122A_assay.txt]

Sample Name	Protocol REF	Assay Name	Raw Data File	Comment[Data Repository]	Comment[Data Record Accession]	Comment[Data Record URI]
Actinopterygii data	Quality Control, Standardization and Data Output	Actinopterygii data contribution to Kenya-Belgium data collection	Historical Kenyan-Belgian research datasets (1873-1999).zip	Marine Data Archive	doi:10.14284/331	https://doi.org/10.14284/331
Acantharia data	Quality Control, Standardization and Data Output	Acantharia data contribution to Kenya-Belgium data collection	Historical Kenyan-Belgian research datasets (1873-1999).zip	Marine Data Archive	doi:10.14284/331	https://doi.org/10.14284/331
Asteroidea data	Quality Control, Standardization and Data Output	Asteroidea data contribution to Kenya-Belgium data collection	Historical Kenyan-Belgian research datasets (1873-1999).zip	Marine Data Archive	doi:10.14284/331	https://doi.org/10.14284/331
Anthozoa data	Quality Control, Standardization and Data Output	Anthozoa data contribution to Kenya-Belgium data collection	Historical Kenyan-Belgian research datasets (1873-1999).zip	Marine Data Archive	doi:10.14284/331	https://doi.org/10.14284/331
Chromadorea data	Quality Control, Standardization and Data Output	Chromadorea data contribution to Kenya-Belgium data collection	Historical Kenyan-Belgian research datasets (1873-1999).zip	Marine Data Archive	doi:10.14284/331	https://doi.org/10.14284/331
Florideophyceae data	Quality Control, Standardization and Data Output	Florideophyceae data contribution to Kenya-Belgium data collection	Historical Kenyan-Belgian research datasets (1873-1999).zip	Marine Data Archive	doi:10.14284/331	https://doi.org/10.14284/331
Arachnida data	Quality Control, Standardization and Data Output	Arachnida data contribution to Kenya-Belgium data collection	Historical Kenyan-Belgian research datasets (1873-1999).zip	Marine Data Archive	doi:10.14284/331	https://doi.org/10.14284/331
Hexanauplia data	Quality Control, Standardization and Data Output	Hexanauplia data contribution to Kenya-Belgium data collection	Historical Kenyan-Belgian research datasets (1873-1999).zip	Marine Data Archive	doi:10.14284/331	https://doi.org/10.14284/331
Malacostraca data	Quality Control, Standardization and Data Output	Malacostraca data contribution to Kenya-Belgium data collection	Historical Kenyan-Belgian research datasets (1873-1999).zip	Marine Data Archive	doi:10.14284/331	https://doi.org/10.14284/331
Ulvophyceae data	Quality Control, Standardization and Data Output	Ulvophyceae data contribution to Kenya-Belgium data collection	Historical Kenyan-Belgian research datasets (1873-1999).zip	Marine Data Archive	doi:10.14284/331	https://doi.org/10.14284/331
Bacillariophyceae data	Quality Control, Standardization and Data Output	Bacillariophyceae data contribution to Kenya-Belgium data collection	Historical Kenyan-Belgian research datasets (1873-1999).zip	Marine Data Archive	doi:10.14284/331	https://doi.org/10.14284/331
Holothuroidea data	Quality Control, Standardization and Data Output	Holothuroidea data contribution to Kenya-Belgium data collection	Historical Kenyan-Belgian research datasets (1873-1999).zip	Marine Data Archive	doi:10.14284/331	https://doi.org/10.14284/331
Enoplea data	Quality Control, Standardization and Data Output	Enoplea data contribution to Kenya-Belgium data collection	Historical Kenyan-Belgian research datasets (1873-1999).zip	Marine Data Archive	doi:10.14284/331	https://doi.org/10.14284/331
Aves data	Quality Control, Standardization and Data Output	Aves data contribution to Kenya-Belgium data collection	Historical Kenyan-Belgian research datasets (1873-1999).zip	Marine Data Archive	doi:10.14284/331	https://doi.org/10.14284/331
Dinophyceae data	Quality Control, Standardization and Data Output	Dinophyceae data contribution to Kenya-Belgium data collection	Historical Kenyan-Belgian research datasets (1873-1999).zip	Marine Data Archive	doi:10.14284/331	https://doi.org/10.14284/331
Polychaeta data	Quality Control, Standardization and Data Output	Polychaeta data contribution to Kenya-Belgium data collection	Historical Kenyan-Belgian research datasets (1873-1999).zip	Marine Data Archive	doi:10.14284/331	https://doi.org/10.14284/331
Leptocardii data	Quality Control, Standardization and Data Output	Leptocardii data contribution to Kenya-Belgium data collection	Historical Kenyan-Belgian research datasets (1873-1999).zip	Marine Data Archive	doi:10.14284/331	https://doi.org/10.14284/331
Ophiuroidea data	Quality Control, Standardization and Data Output	Ophiuroidea data contribution to Kenya-Belgium data collection	Historical Kenyan-Belgian research datasets (1873-1999).zip	Marine Data Archive	doi:10.14284/331	https://doi.org/10.14284/331
Cyanophyceae data	Quality Control, Standardization and Data Output	Cyanophyceae data contribution to Kenya-Belgium data collection	Historical Kenyan-Belgian research datasets (1873-1999).zip	Marine Data Archive	doi:10.14284/331	https://doi.org/10.14284/331
Bivalvia data	Quality Control, Standardization and Data Output	Bivalvia data contribution to Kenya-Belgium data collection	Historical Kenyan-Belgian research datasets (1873-1999).zip	Marine Data Archive	doi:10.14284/331	https://doi.org/10.14284/331
Appendicularia data	Quality Control, Standardization and Data Output	Appendicularia data contribution to Kenya-Belgium data collection	Historical Kenyan-Belgian research datasets (1873-1999).zip	Marine Data Archive	doi:10.14284/331	https://doi.org/10.14284/331
Gastropoda data	Quality Control, Standardization and Data Output	Gastropoda data contribution to Kenya-Belgium data collection	Historical Kenyan-Belgian research datasets (1873-1999).zip	Marine Data Archive	doi:10.14284/331	https://doi.org/10.14284/331
Ascidiacea data	Quality Control, Standardization and Data Output	Ascidiacea data contribution to Kenya-Belgium data collection	Historical Kenyan-Belgian research datasets (1873-1999).zip	Marine Data Archive	doi:10.14284/331	https://doi.org/10.14284/331
Echinoidea data	Quality Control, Standardization and Data Output	Echinoidea data contribution to Kenya-Belgium data collection	Historical Kenyan-Belgian research datasets (1873-1999).zip	Marine Data Archive	doi:10.14284/331	https://doi.org/10.14284/331
Magnoliopsida data	Quality Control, Standardization and Data Output	Magnoliopsida data contribution to Kenya-Belgium data collection	Historical Kenyan-Belgian research datasets (1873-1999).zip	Marine Data Archive	doi:10.14284/331	https://doi.org/10.14284/331
Rhabditophora data	Quality Control, Standardization and Data Output	Rhabditophora data contribution to Kenya-Belgium data collection	Historical Kenyan-Belgian research datasets (1873-1999).zip	Marine Data Archive	doi:10.14284/331	https://doi.org/10.14284/331
Cephalopoda data	Quality Control, Standardization and Data Output	Cephalopoda data contribution to Kenya-Belgium data collection	Historical Kenyan-Belgian research datasets (1873-1999).zip	Marine Data Archive	doi:10.14284/331	https://doi.org/10.14284/331
Branchiopoda data	Quality Control, Standardization and Data Output	Branchiopoda data contribution to Kenya-Belgium data collection	Historical Kenyan-Belgian research datasets (1873-1999).zip	Marine Data Archive	doi:10.14284/331	https://doi.org/10.14284/331
Insecta data	Quality Control, Standardization and Data Output	Insecta data contribution to Kenya-Belgium data collection	Historical Kenyan-Belgian research datasets (1873-1999).zip	Marine Data Archive	doi:10.14284/331	https://doi.org/10.14284/331
Collembola data	Quality Control, Standardization and Data Output	Collembola data contribution to Kenya-Belgium data collection	Historical Kenyan-Belgian research datasets (1873-1999).zip	Marine Data Archive	doi:10.14284/331	https://doi.org/10.14284/331
Crinoidea data	Quality Control, Standardization and Data Output	Crinoidea data contribution to Kenya-Belgium data collection	Historical Kenyan-Belgian research datasets (1873-1999).zip	Marine Data Archive	doi:10.14284/331	https://doi.org/10.14284/331
Phaeophyceae data	Quality Control, Standardization and Data Output	Phaeophyceae data contribution to Kenya-Belgium data collection	Historical Kenyan-Belgian research datasets (1873-1999).zip	Marine Data Archive	doi:10.14284/331	https://doi.org/10.14284/331
Thaliacea data	Quality Control, Standardization and Data Output	Thaliacea data contribution to Kenya-Belgium data collection	Historical Kenyan-Belgian research datasets (1873-1999).zip	Marine Data Archive	doi:10.14284/331	https://doi.org/10.14284/331
Clitellata data	Quality Control, Standardization and Data Output	Clitellata data contribution to Kenya-Belgium data collection	Historical Kenyan-Belgian research datasets (1873-1999).zip	Marine Data Archive	doi:10.14284/331	https://doi.org/10.14284/331
Hydrozoa data	Quality Control, Standardization and Data Output	Hydrozoa data contribution to Kenya-Belgium data collection	Historical Kenyan-Belgian research datasets (1873-1999).zip	Marine Data Archive	doi:10.14284/331	https://doi.org/10.14284/331
Kinorhyncha data	Quality Control, Standardization and Data Output	Kinorhyncha data contribution to Kenya-Belgium data collection	Historical Kenyan-Belgian research datasets (1873-1999).zip	Marine Data Archive	doi:10.14284/331	https://doi.org/10.14284/331
Larvacea data	Quality Control, Standardization and Data Output	Larvacea data contribution to Kenya-Belgium data collection	Historical Kenyan-Belgian research datasets (1873-1999).zip	Marine Data Archive	doi:10.14284/331	https://doi.org/10.14284/331
Loricifera data	Quality Control, Standardization and Data Output	Loricifera data contribution to Kenya-Belgium data collection	Historical Kenyan-Belgian research datasets (1873-1999).zip	Marine Data Archive	doi:10.14284/331	https://doi.org/10.14284/331
Scyphozoa data	Quality Control, Standardization and Data Output	Scyphozoa data contribution to Kenya-Belgium data collection	Historical Kenyan-Belgian research datasets (1873-1999).zip	Marine Data Archive	doi:10.14284/331	https://doi.org/10.14284/331
Ostracoda data	Quality Control, Standardization and Data Output	Ostracoda data contribution to Kenya-Belgium data collection	Historical Kenyan-Belgian research datasets (1873-1999).zip	Marine Data Archive	doi:10.14284/331	https://doi.org/10.14284/331
Pycnogonida data	Quality Control, Standardization and Data Output	Pycnogonida data contribution to Kenya-Belgium data collection	Historical Kenyan-Belgian research datasets (1873-1999).zip	Marine Data Archive	doi:10.14284/331	https://doi.org/10.14284/331
Chlorophyceae data	Quality Control, Standardization and Data Output	Chlorophyceae data contribution to Kenya-Belgium data collection	Historical Kenyan-Belgian research datasets (1873-1999).zip	Marine Data Archive	doi:10.14284/331	https://doi.org/10.14284/331
Priapulida data	Quality Control, Standardization and Data Output	Priapulida data contribution to Kenya-Belgium data collection	Historical Kenyan-Belgian research datasets (1873-1999).zip	Marine Data Archive	doi:10.14284/331	https://doi.org/10.14284/331
Sagittoidea data	Quality Control, Standardization and Data Output	Sagittoidea data contribution to Kenya-Belgium data collection	Historical Kenyan-Belgian research datasets (1873-1999).zip	Marine Data Archive	doi:10.14284/331	https://doi.org/10.14284/331
Dictyochophyceae data	Quality Control, Standardization and Data Output	Dictyochophyceae data contribution to Kenya-Belgium data collection	Historical Kenyan-Belgian research datasets (1873-1999).zip	Marine Data Archive	doi:10.14284/331	https://doi.org/10.14284/331
Phyllopharyngea data	Quality Control, Standardization and Data Output	Phyllopharyngea data contribution to Kenya-Belgium data collection	Historical Kenyan-Belgian research datasets (1873-1999).zip	Marine Data Archive	doi:10.14284/331	https://doi.org/10.14284/331
Spirotrichea data	Quality Control, Standardization and Data Output	Spirotrichea data contribution to Kenya-Belgium data collection	Historical Kenyan-Belgian research datasets (1873-1999).zip	Marine Data Archive	doi:10.14284/331	https://doi.org/10.14284/331
Turbellaria data	Quality Control, Standardization and Data Output	Turbellaria data contribution to Kenya-Belgium data collection	Historical Kenyan-Belgian research datasets (1873-1999).zip	Marine Data Archive	doi:10.14284/331	https://doi.org/10.14284/331
