# Supplementary material for: Biodiversity data rescue in the framework of a long-term Kenya-Belgium cooperation in marine sciences
Source: Sci Data. 2019 Jun 12;6:85. doi: 10.1038/s41597-019-0092-8 (PMC6561920; doi:10.1038/s41597-019-0092-8)
Supplement: Supplementary file 1 — Download metadata file [file 41597_2019_92_MOESM1_ESM.zip › s_Knockaert122A_study.txt]

Source Name	Comment[source URL]	Characteristics[organism]	Term Source REF	Term Accession Number	Characteristics[geographical location]	Term Source REF	Term Accession Number	Characteristics[environment type]	Term Source REF	Term Accession Number	Protocol REF	Sample Name	Factor Value[year]	Factor Value[species]	Factor Value[geographic location]
The Belgian Marine Bibliography	http://www.vliz.be/en/belgian-marine-bibliography	Actinopterygii			Kenya	GAZ	GAZ:00001101	ocean biome	ENVO	ENVO:01000048	Data Inventory and Data Selection	Actinopterygii data	1873/1999
The Belgian Marine Bibliography	http://www.vliz.be/en/belgian-marine-bibliography	Acantharia			Kenya	GAZ	GAZ:00001101	ocean biome	ENVO	ENVO:01000048	Data Inventory and Data Selection	Acantharia data	1873/1999
The Belgian Marine Bibliography	http://www.vliz.be/en/belgian-marine-bibliography	Asteroidea			Kenya	GAZ	GAZ:00001101	ocean biome	ENVO	ENVO:01000048	Data Inventory and Data Selection	Asteroidea data	1873/1999
The Belgian Marine Bibliography	http://www.vliz.be/en/belgian-marine-bibliography	Anthozoa			Kenya	GAZ	GAZ:00001101	ocean biome	ENVO	ENVO:01000048	Data Inventory and Data Selection	Anthozoa data	1873/1999
The Belgian Marine Bibliography	http://www.vliz.be/en/belgian-marine-bibliography	Chromadorea			Kenya	GAZ	GAZ:00001101	ocean biome	ENVO	ENVO:01000048	Data Inventory and Data Selection	Chromadorea data	1873/1999
The Belgian Marine Bibliography	http://www.vliz.be/en/belgian-marine-bibliography	Florideophyceae			Kenya	GAZ	GAZ:00001101	ocean biome	ENVO	ENVO:01000048	Data Inventory and Data Selection	Florideophyceae data	1873/1999
The Belgian Marine Bibliography	http://www.vliz.be/en/belgian-marine-bibliography	Arachnida			Kenya	GAZ	GAZ:00001101	ocean biome	ENVO	ENVO:01000048	Data Inventory and Data Selection	Arachnida data	1873/1999
The Belgian Marine Bibliography	http://www.vliz.be/en/belgian-marine-bibliography	Hexanauplia			Kenya	GAZ	GAZ:00001101	ocean biome	ENVO	ENVO:01000048	Data Inventory and Data Selection	Hexanauplia data	1873/1999
The Belgian Marine Bibliography	http://www.vliz.be/en/belgian-marine-bibliography	Malacostraca			Kenya	GAZ	GAZ:00001101	ocean biome	ENVO	ENVO:01000048	Data Inventory and Data Selection	Malacostraca data	1873/1999
The Belgian Marine Bibliography	http://www.vliz.be/en/belgian-marine-bibliography	Ulvophyceae			Kenya	GAZ	GAZ:00001101	ocean biome	ENVO	ENVO:01000048	Data Inventory and Data Selection	Ulvophyceae data	1873/1999
The Belgian Marine Bibliography	http://www.vliz.be/en/belgian-marine-bibliography	Bacillariophyceae			Kenya	GAZ	GAZ:00001101	ocean biome	ENVO	ENVO:01000048	Data Inventory and Data Selection	Bacillariophyceae data	1873/1999
The Belgian Marine Bibliography	http://www.vliz.be/en/belgian-marine-bibliography	Holothuroidea			Kenya	GAZ	GAZ:00001101	ocean biome	ENVO	ENVO:01000048	Data Inventory and Data Selection	Holothuroidea data	1873/1999
The Belgian Marine Bibliography	http://www.vliz.be/en/belgian-marine-bibliography	Enoplea			Kenya	GAZ	GAZ:00001101	ocean biome	ENVO	ENVO:01000048	Data Inventory and Data Selection	Enoplea data	1873/1999
The Belgian Marine Bibliography	http://www.vliz.be/en/belgian-marine-bibliography	Aves			Kenya	GAZ	GAZ:00001101	ocean biome	ENVO	ENVO:01000048	Data Inventory and Data Selection	Aves data	1873/1999
The Belgian Marine Bibliography	http://www.vliz.be/en/belgian-marine-bibliography	Dinophyceae			Kenya	GAZ	GAZ:00001101	ocean biome	ENVO	ENVO:01000048	Data Inventory and Data Selection	Dinophyceae data	1873/1999
The Belgian Marine Bibliography	http://www.vliz.be/en/belgian-marine-bibliography	Polychaeta			Kenya	GAZ	GAZ:00001101	ocean biome	ENVO	ENVO:01000048	Data Inventory and Data Selection	Polychaeta data	1873/1999
The Belgian Marine Bibliography	http://www.vliz.be/en/belgian-marine-bibliography	Leptocardii			Kenya	GAZ	GAZ:00001101	ocean biome	ENVO	ENVO:01000048	Data Inventory and Data Selection	Leptocardii data	1873/1999
The Belgian Marine Bibliography	http://www.vliz.be/en/belgian-marine-bibliography	Ophiuroidea			Kenya	GAZ	GAZ:00001101	ocean biome	ENVO	ENVO:01000048	Data Inventory and Data Selection	Ophiuroidea data	1873/1999
The Belgian Marine Bibliography	http://www.vliz.be/en/belgian-marine-bibliography	Cyanophyceae			Kenya	GAZ	GAZ:00001101	ocean biome	ENVO	ENVO:01000048	Data Inventory and Data Selection	Cyanophyceae data	1873/1999
The Belgian Marine Bibliography	http://www.vliz.be/en/belgian-marine-bibliography	Bivalvia			Kenya	GAZ	GAZ:00001101	ocean biome	ENVO	ENVO:01000048	Data Inventory and Data Selection	Bivalvia data	1873/1999
The Belgian Marine Bibliography	http://www.vliz.be/en/belgian-marine-bibliography	Appendicularia			Kenya	GAZ	GAZ:00001101	ocean biome	ENVO	ENVO:01000048	Data Inventory and Data Selection	Appendicularia data	1873/1999
The Belgian Marine Bibliography	http://www.vliz.be/en/belgian-marine-bibliography	Gastropoda			Kenya	GAZ	GAZ:00001101	ocean biome	ENVO	ENVO:01000048	Data Inventory and Data Selection	Gastropoda data	1873/1999
The Belgian Marine Bibliography	http://www.vliz.be/en/belgian-marine-bibliography	Ascidiacea			Kenya	GAZ	GAZ:00001101	ocean biome	ENVO	ENVO:01000048	Data Inventory and Data Selection	Ascidiacea data	1873/1999
The Belgian Marine Bibliography	http://www.vliz.be/en/belgian-marine-bibliography	Echinoidea			Kenya	GAZ	GAZ:00001101	ocean biome	ENVO	ENVO:01000048	Data Inventory and Data Selection	Echinoidea data	1873/1999
The Belgian Marine Bibliography	http://www.vliz.be/en/belgian-marine-bibliography	Magnoliopsida			Kenya	GAZ	GAZ:00001101	ocean biome	ENVO	ENVO:01000048	Data Inventory and Data Selection	Magnoliopsida data	1873/1999
The Belgian Marine Bibliography	http://www.vliz.be/en/belgian-marine-bibliography	Rhabditophora			Kenya	GAZ	GAZ:00001101	ocean biome	ENVO	ENVO:01000048	Data Inventory and Data Selection	Rhabditophora data	1873/1999
The Belgian Marine Bibliography	http://www.vliz.be/en/belgian-marine-bibliography	Cephalopoda			Kenya	GAZ	GAZ:00001101	ocean biome	ENVO	ENVO:01000048	Data Inventory and Data Selection	Cephalopoda data	1873/1999
The Belgian Marine Bibliography	http://www.vliz.be/en/belgian-marine-bibliography	Branchiopoda			Kenya	GAZ	GAZ:00001101	ocean biome	ENVO	ENVO:01000048	Data Inventory and Data Selection	Branchiopoda data	1873/1999
The Belgian Marine Bibliography	http://www.vliz.be/en/belgian-marine-bibliography	Insecta			Kenya	GAZ	GAZ:00001101	ocean biome	ENVO	ENVO:01000048	Data Inventory and Data Selection	Insecta data	1873/1999
The Belgian Marine Bibliography	http://www.vliz.be/en/belgian-marine-bibliography	Collembola			Kenya	GAZ	GAZ:00001101	ocean biome	ENVO	ENVO:01000048	Data Inventory and Data Selection	Collembola data	1873/1999
The Belgian Marine Bibliography	http://www.vliz.be/en/belgian-marine-bibliography	Crinoidea			Kenya	GAZ	GAZ:00001101	ocean biome	ENVO	ENVO:01000048	Data Inventory and Data Selection	Crinoidea data	1873/1999
The Belgian Marine Bibliography	http://www.vliz.be/en/belgian-marine-bibliography	Phaeophyceae			Kenya	GAZ	GAZ:00001101	ocean biome	ENVO	ENVO:01000048	Data Inventory and Data Selection	Phaeophyceae data	1873/1999
The Belgian Marine Bibliography	http://www.vliz.be/en/belgian-marine-bibliography	Thaliacea			Kenya	GAZ	GAZ:00001101	ocean biome	ENVO	ENVO:01000048	Data Inventory and Data Selection	Thaliacea data	1873/1999
The Belgian Marine Bibliography	http://www.vliz.be/en/belgian-marine-bibliography	Clitellata			Kenya	GAZ	GAZ:00001101	ocean biome	ENVO	ENVO:01000048	Data Inventory and Data Selection	Clitellata data	1873/1999
The Belgian Marine Bibliography	http://www.vliz.be/en/belgian-marine-bibliography	Hydrozoa			Kenya	GAZ	GAZ:00001101	ocean biome	ENVO	ENVO:01000048	Data Inventory and Data Selection	Hydrozoa data	1873/1999
The Belgian Marine Bibliography	http://www.vliz.be/en/belgian-marine-bibliography	Kinorhyncha			Kenya	GAZ	GAZ:00001101	ocean biome	ENVO	ENVO:01000048	Data Inventory and Data Selection	Kinorhyncha data	1873/1999
The Belgian Marine Bibliography	http://www.vliz.be/en/belgian-marine-bibliography	Larvacea			Kenya	GAZ	GAZ:00001101	ocean biome	ENVO	ENVO:01000048	Data Inventory and Data Selection	Larvacea data	1873/1999
The Belgian Marine Bibliography	http://www.vliz.be/en/belgian-marine-bibliography	Loricifera			Kenya	GAZ	GAZ:00001101	ocean biome	ENVO	ENVO:01000048	Data Inventory and Data Selection	Loricifera data	1873/1999
The Belgian Marine Bibliography	http://www.vliz.be/en/belgian-marine-bibliography	Scyphozoa			Kenya	GAZ	GAZ:00001101	ocean biome	ENVO	ENVO:01000048	Data Inventory and Data Selection	Scyphozoa data	1873/1999
The Belgian Marine Bibliography	http://www.vliz.be/en/belgian-marine-bibliography	Ostracoda			Kenya	GAZ	GAZ:00001101	ocean biome	ENVO	ENVO:01000048	Data Inventory and Data Selection	Ostracoda data	1873/1999
The Belgian Marine Bibliography	http://www.vliz.be/en/belgian-marine-bibliography	Pycnogonida			Kenya	GAZ	GAZ:00001101	ocean biome	ENVO	ENVO:01000048	Data Inventory and Data Selection	Pycnogonida data	1873/1999
The Belgian Marine Bibliography	http://www.vliz.be/en/belgian-marine-bibliography	Chlorophyceae			Kenya	GAZ	GAZ:00001101	ocean biome	ENVO	ENVO:01000048	Data Inventory and Data Selection	Chlorophyceae data	1873/1999
The Belgian Marine Bibliography	http://www.vliz.be/en/belgian-marine-bibliography	Priapulida			Kenya	GAZ	GAZ:00001101	ocean biome	ENVO	ENVO:01000048	Data Inventory and Data Selection	Priapulida data	1873/1999
The Belgian Marine Bibliography	http://www.vliz.be/en/belgian-marine-bibliography	Sagittoidea			Kenya	GAZ	GAZ:00001101	ocean biome	ENVO	ENVO:01000048	Data Inventory and Data Selection	Sagittoidea data	1873/1999
The Belgian Marine Bibliography	http://www.vliz.be/en/belgian-marine-bibliography	Dictyochophyceae			Kenya	GAZ	GAZ:00001101	ocean biome	ENVO	ENVO:01000048	Data Inventory and Data Selection	Dictyochophyceae data	1873/1999
The Belgian Marine Bibliography	http://www.vliz.be/en/belgian-marine-bibliography	Phyllopharyngea			Kenya	GAZ	GAZ:00001101	ocean biome	ENVO	ENVO:01000048	Data Inventory and Data Selection	Phyllopharyngea data	1873/1999
The Belgian Marine Bibliography	http://www.vliz.be/en/belgian-marine-bibliography	Spirotrichea			Kenya	GAZ	GAZ:00001101	ocean biome	ENVO	ENVO:01000048	Data Inventory and Data Selection	Spirotrichea data	1873/1999
The Belgian Marine Bibliography	http://www.vliz.be/en/belgian-marine-bibliography	Turbellaria			Kenya	GAZ	GAZ:00001101	ocean biome	ENVO	ENVO:01000048	Data Inventory and Data Selection	Turbellaria data	1873/1999
