# Supplementary material for: Biodiversity data rescue in the framework of a long-term Kenya-Belgium cooperation in marine sciences
Source: Sci Data. 2019 Jun 12;6:85. doi: 10.1038/s41597-019-0092-8 (PMC6561920; doi:10.1038/s41597-019-0092-8)
Supplement: Supplementary file 1 — Download metadata file [file 41597_2019_92_MOESM1_ESM.zip › i_Investigation.txt]

# Investigation File generated for Scientific Data with Investigation File Authoring Tool version 0.1.0 on 13/05/2019 - This metadata file is CC0
ONTOLOGY SOURCE REFERENCE
Term Source Name	GAZ	ENVO	ERO	OBI	IDO	NCIT
Term Source File	http://data.bioontology.org/ontologies/GAZ	http://data.bioontology.org/ontologies/ENVO	http://data.bioontology.org/ontologies/ERO	http://data.bioontology.org/ontologies/OBI	http://data.bioontology.org/ontologies/IDO	http://data.bioontology.org/ontologies/NCIT
Term Source Version	$Revision: 1.512 $		2013-08-02	2014-08-18	2017-11-03	17.06d
Term Source Description	Gazetteer	Environment Ontology	Eagle-I Research Resource Ontology	Ontology for Biomedical Investigations	Infectious Disease Ontology	National Cancer Institute Thesaurus
INVESTIGATION
Investigation Identifier
Investigation Title
Investigation Description
Investigation Submission Date
Investigation Public Release Date
INVESTIGATION PUBLICATIONS
Investigation PubMed ID
Investigation Publication DOI
Investigation Publication Author List
Investigation Publication Title
Investigation Publication Status
Investigation Publication Status Term Accession Number
Investigation Publication Status Term Source REF
INVESTIGATION CONTACTS
Investigation Person Last Name
Investigation Person Mid Initials
Investigation Person First Name
Investigation Person Address
Investigation Person Phone
Investigation Person Fax
Investigation Person Email
Investigation Person Affiliation
Investigation Person Roles
Investigation Person Roles Term Accession Number
Investigation Person Roles Term Source REF
STUDY
Study Identifier	10.1038/s41597-019-0092-8
Study Title	Biodiversity data rescue in the framework of a long-term Kenya-Belgium cooperation in marine sciences
Study Submission Date	19/02/2019
Study Public Release Date	12/06/2019
Study Description	https://www.nature.com/articles/s41597-019-0092-8
Study File Name	s_Knockaert122A_study.txt
Comment[Subject Keywords]	""
Comment[Manuscript Licence]	CC BY-4.0
Comment[Experimental Metadata Licence]	CC0
Comment[Supplementary Information File Name]
Comment[Supplementary Information File Type]
Comment[Supplementary Information File URL]
Comment[Data Repository]	Marine Data Archive
Comment[Data Record Accession]	doi:10.14284/331
Comment[Data Record URI]	https://doi.org/10.14284/331
STUDY DESIGN DESCRIPTORS
Study Design Type	data integration objective	species comparison design	data normalization objective
Study Design Type Term Accession Number	ERO:0100092	OBI:0001310	OBI:0200167
Study Design Type Term Source REF	ERO	OBI	ERO
STUDY PUBLICATIONS
Study PubMed ID
Study Publication DOI
Study Publication Author List
Study Publication Title
Study Publication Status
Study Publication Status Term Accession Number
Study Publication Status Term Source REF
STUDY FACTORS
Study Factor Name	year	species	geographic location
Study Factor Type	temporal_interval	Species	geographic location
Study Factor Type Term Accession Number	http://www.ifomis.org/bfo/1.1/span#TemporalInterval	NCIT:C45293	GAZ:00000448
Study Factor Type Term Source REF	IDO	NCIT	OBI
STUDY ASSAYS
Study Assay Measurement Type	Scientific Publication
Study Assay Measurement Type Term Accession Number	NCIT:C19026
Study Assay Measurement Type Term Source REF	NCIT
Study Assay Technology Type	digital curation
Study Assay Technology Type Term Accession Number	OBI:0302914
Study Assay Technology Type Term Source REF	OBI
Study Assay Technology Platform	""
Study Assay File Name	a_Knockaert122A_assay.txt
STUDY PROTOCOLS
Study Protocol Name	Data Inventory and Data Selection	Quality Control, Standardization and Data Output
Study Protocol Type	data acquisition	digital curation
Study Protocol Type Term Accession Number	ERO:0000387	OBI:0302914
Study Protocol Type Term Source REF	ERO	OBI
Study Protocol Description		
Study Protocol URI	""	""
Study Protocol Version		
Study Protocol Parameters Name	""	""
Study Protocol Parameters Name Term Accession Number	""	""
Study Protocol Parameters Name Term Source REF	""	""
Study Protocol Components Name	""	""
Study Protocol Components Type	""	""
Study Protocol Components Type Term Accession Number	""	""
Study Protocol Components Type Term Source REF	""	""
STUDY CONTACTS
Study Person Last Name	Knockaert	Tyberghein	Goffin	Vanhaecke	Ong’anda	Wakwabi	Mees
Study Person First Name	Carolien	Lennert	Annelies	Delphine	Harrison	Enock O.	Jan
Study Person Mid Initials
Study Person Email	carolien.knockaert@vliz.be	lennert.tyberghein@vliz.be	""	""	""	""	""
Study Person Phone
Study Person Fax
Study Person Address
Study Person Affiliation	Flanders Marine Institute, Wandelaarkaai 7, 8400, Oostende, Belgium	Flanders Marine Institute, Wandelaarkaai 7, 8400, Oostende, Belgium	Flanders Marine Institute, Wandelaarkaai 7, 8400, Oostende, Belgium	Flanders Marine Institute, Wandelaarkaai 7, 8400, Oostende, Belgium	Kenya Marine and Fisheries Research Institute Mombasa Centre, P.O. Box 81651, 80100, Mombasa, Kenya	Kenya Marine and Fisheries Research Institute Mombasa Centre, P.O. Box 81651, 80100, Mombasa, Kenya	Flanders Marine Institute, Wandelaarkaai 7, 8400, Oostende, Belgium
Study Person Roles
Study Person Roles Term Accession Number
Study Person Roles Term Source REF
Comment[Study Person ORCID]	""	""	""	""	""	""	""
Comment[Funder]
Comment[FundRef ID]
Comment[Funder Term Source REF]
Comment[Grant Identifier]
